# Supplementary material for: Holy water and biomedicine: a descriptive study of active collaboration between religious traditional healers and biomedical psychiatry in Ethiopia
Source: BJPsych Open. 2021 May 5;7(3):e92. doi: 10.1192/bjo.2021.56 (PMC8142542; doi:10.1192/bjo.2021.56)
Supplement: Supplementary file 1 [file bjosup.zip]

Archive with 3 entries (3 files):
- S2056472421000569sup001.pdf
- S2056472421000569sup002.pdf
- S2056472421000569sup003.pdf
